# Supplementary material for: 5-N-Arylaminothiazoles with pyridyl groups and their first-row transition metal complexes: synthesis, photophysical properties, and Zn sensing
Source: RSC Adv. 2022 May 16;12(23):14698–706. doi: 10.1039/d2ra01694j (PMC9109715; doi:10.1039/d2ra01694j)
Supplement: RA-012-D2RA01694J-s002 [file RA-012-D2RA01694J-s002.cif]

# Electronic Supplementary Material (ESI) for RSC Advances.
# This journal is © The Royal Society of Chemistry 2022

####################################################################### 
# 
# This file contains crystal structure data downloaded from the 
# Cambridge Structural Database (CSD) hosted by the Cambridge 
# Crystallographic Data Centre (CCDC).
# 
# Full information about CCDC data access policies and citation 
# guidelines are available at http://www.ccdc.cam.ac.uk/access/V1 
# 
# Audit and citation data items may have been added by the CCDC. 
# Please retain this information to preserve the provenance of 
# this file and to allow appropriate attribution of the data. 
# 
#######################################################################

data_0507
_database_code_depnum_ccdc_archive 'CCDC 2155547'
loop_
_audit_author_name
_audit_author_address
'Tosifumi Maruyama'
;gifu university
Japan
;
_audit_update_record             
;
2022-03-01 deposited with the CCDC.	2022-05-09 downloaded from the CCDC.
;

_audit_creation_method           SHELXL-2014/7
_shelx_SHELXL_version_number     2014/7
_chemical_name_systematic        ?
_chemical_name_common            ?
_chemical_melting_point          ?
_chemical_formula_moiety         'C28 H24 N4 S'
_chemical_formula_sum            'C28 H24 N4 S'
_chemical_formula_weight         448.57

loop_
_atom_type_symbol
_atom_type_description
_atom_type_scat_dispersion_real
_atom_type_scat_dispersion_imag
_atom_type_scat_source
C C 0.0033 0.0016 'International Tables Vol C Tables 4.2.6.8 and 6.1.1.4'
H H 0.0000 0.0000 'International Tables Vol C Tables 4.2.6.8 and 6.1.1.4'
N N 0.0061 0.0033 'International Tables Vol C Tables 4.2.6.8 and 6.1.1.4'
S S 0.1246 0.1234 'International Tables Vol C Tables 4.2.6.8 and 6.1.1.4'

_space_group_crystal_system      triclinic
_space_group_IT_number           2
_space_group_name_H-M_alt        'P -1'
_space_group_name_Hall           '-P 1'

_shelx_space_group_comment       
;
The symmetry employed for this shelxl refinement is uniquely defined
by the following loop, which should always be used as a source of
symmetry information in preference to the above space-group names.
They are only intended as comments.
;

loop_
_space_group_symop_operation_xyz
'x, y, z'
'-x, -y, -z'

_cell_length_a                   9.407(3)
_cell_length_b                   11.689(4)
_cell_length_c                   12.393(4)
_cell_angle_alpha                115.971(4)
_cell_angle_beta                 102.307(2)
_cell_angle_gamma                91.501(2)
_cell_volume                     1185.8(7)
_cell_formula_units_Z            2
_cell_measurement_temperature    193(2)
_cell_measurement_reflns_used    3580
_cell_measurement_theta_min      1.9
_cell_measurement_theta_max      31.0

_exptl_crystal_description       Block
_exptl_crystal_colour            Yellow
_exptl_crystal_density_meas      ?
_exptl_crystal_density_method    ?
_exptl_crystal_density_diffrn    1.256
_exptl_crystal_F_000             472
_exptl_transmission_factor_min   ?
_exptl_transmission_factor_max   ?
_exptl_crystal_size_max          0.430
_exptl_crystal_size_mid          0.370
_exptl_crystal_size_min          0.340
_exptl_absorpt_coefficient_mu    0.160
_shelx_estimated_absorpt_T_min   0.934
_shelx_estimated_absorpt_T_max   0.948
_exptl_absorpt_correction_type   Numerical
_exptl_absorpt_correction_T_min  0.872
_exptl_absorpt_correction_T_max  0.921
_exptl_absorpt_process_details   ?
_exptl_absorpt_special_details   ?
_diffrn_ambient_temperature      193(2)
_diffrn_radiation_wavelength     0.71075
_diffrn_radiation_type           MoK\a
_diffrn_source                   ?
_diffrn_measurement_device_type  'Rigaku Mercury CCD (2x2 bin mode)'
_diffrn_measurement_method       'profile data from \f-scans'
_diffrn_detector_area_resol_mean 14.6306
_diffrn_reflns_number            10688
_diffrn_reflns_av_unetI/netI     0.0434
_diffrn_reflns_av_R_equivalents  0.0266
_diffrn_reflns_limit_h_min       -7
_diffrn_reflns_limit_h_max       12
_diffrn_reflns_limit_k_min       -14
_diffrn_reflns_limit_k_max       15
_diffrn_reflns_limit_l_min       -16
_diffrn_reflns_limit_l_max       15
_diffrn_reflns_theta_min         1.888
_diffrn_reflns_theta_max         27.496
_diffrn_reflns_theta_full        25.242
_diffrn_measured_fraction_theta_max 0.988
_diffrn_measured_fraction_theta_full 0.994
_diffrn_reflns_Laue_measured_fraction_max 0.988
_diffrn_reflns_Laue_measured_fraction_full 0.994
_diffrn_reflns_point_group_measured_fraction_max 0.988
_diffrn_reflns_point_group_measured_fraction_full 0.994
_reflns_number_total             5374
_reflns_number_gt                3854
_reflns_threshold_expression     'I > 2\s(I)'
_reflns_Friedel_coverage         0.000
_reflns_Friedel_fraction_max     .
_reflns_Friedel_fraction_full    .

_reflns_special_details          
;
 Reflections were merged by SHELXL according to the crystal
 class for the calculation of statistics and refinement.
 
 _reflns_Friedel_fraction is defined as the number of unique
 Friedel pairs measured divided by the number that would be
 possible theoretically, ignoring centric projections and
 systematic absences.
;

_computing_data_collection       'CrystalClear-SM Expert 2.0 r16 (Rigaku, 2014)'
_computing_cell_refinement       'CrystalClear-SM Expert 2.0 r16 (Rigaku, 2014)'
_computing_data_reduction        'CrystalClear-SM Expert 2.0 r16 (Rigaku, 2014)'
_computing_structure_solution    ?
_computing_structure_refinement  'SHELXL-2014/7 (Sheldrick, 2014)'
_computing_molecular_graphics    ?
_computing_publication_material  ?
_refine_special_details          ?
_refine_ls_structure_factor_coef Fsqd
_refine_ls_matrix_type           full
_refine_ls_weighting_scheme      calc
_refine_ls_weighting_details     
'w=1/[\s^2^(Fo^2^)+(0.0786P)^2^] where P=(Fo^2^+2Fc^2^)/3'
_atom_sites_solution_primary     ?
_atom_sites_solution_secondary   ?
_atom_sites_solution_hydrogens   geom
_refine_ls_hydrogen_treatment    constr
_refine_ls_extinction_method     none
_refine_ls_extinction_coef       .
_refine_ls_number_reflns         5374
_refine_ls_number_parameters     301
_refine_ls_number_restraints     0
_refine_ls_R_factor_all          0.0600
_refine_ls_R_factor_gt           0.0468
_refine_ls_wR_factor_ref         0.1347
_refine_ls_wR_factor_gt          0.1271
_refine_ls_goodness_of_fit_ref   0.965
_refine_ls_restrained_S_all      0.965
_refine_ls_shift/su_max          0.000
_refine_ls_shift/su_mean         0.000

loop_
_atom_site_label
_atom_site_type_symbol
_atom_site_fract_x
_atom_site_fract_y
_atom_site_fract_z
_atom_site_U_iso_or_equiv
_atom_site_adp_type
_atom_site_occupancy
_atom_site_site_symmetry_order
_atom_site_calc_flag
_atom_site_refinement_flags_posn
_atom_site_refinement_flags_adp
_atom_site_refinement_flags_occupancy
_atom_site_disorder_assembly
_atom_site_disorder_group
S1 S 0.79535(5) 0.14189(4) 0.76555(4) 0.05082(15) Uani 1 1 d . . . . .
N1 N 1.03698(14) 0.10303(12) 0.69807(12) 0.0423(3) Uani 1 1 d . . . . .
N2 N 0.73697(15) -0.11708(12) 0.67996(12) 0.0445(3) Uani 1 1 d . . . . .
N3 N 0.90479(17) 0.40738(14) 0.83516(15) 0.0582(4) Uani 1 1 d . . . . .
N4 N 1.01136(18) -0.23219(14) 0.63041(15) 0.0585(4) Uani 1 1 d . . . . .
C1 C 0.95890(17) 0.19314(15) 0.74748(15) 0.0424(4) Uani 1 1 d . . . . .
C2 C 0.97096(16) -0.01653(14) 0.67253(14) 0.0401(4) Uani 1 1 d . . . . .
C3 C 0.83797(17) -0.01420(15) 0.70291(14) 0.0425(4) Uani 1 1 d . . . . .
C4 C 0.66546(16) -0.20227(15) 0.55540(14) 0.0415(4) Uani 1 1 d . . . . .
C5 C 0.62060(17) -0.15562(16) 0.46943(15) 0.0454(4) Uani 1 1 d . . . . .
H5 H 0.6362 -0.0659 0.4951 0.054 Uiso 1 1 calc R U . . .
C6 C 0.55382(18) -0.23838(18) 0.34758(16) 0.0500(4) Uani 1 1 d . . . . .
H6 H 0.5265 -0.2044 0.2903 0.060 Uiso 1 1 calc R U . . .
C7 C 0.52520(18) -0.36985(18) 0.30590(15) 0.0509(4) Uani 1 1 d . . . . .
C8 C 0.5681(2) -0.41512(17) 0.39307(16) 0.0543(4) Uani 1 1 d . . . . .
H8 H 0.5481 -0.5044 0.3681 0.065 Uiso 1 1 calc R U . . .
C9 C 0.6388(2) -0.33384(16) 0.51492(16) 0.0513(4) Uani 1 1 d . . . . .
H9 H 0.6695 -0.3682 0.5715 0.062 Uiso 1 1 calc R U . . .
C10 C 0.4545(2) -0.4590(2) 0.17150(17) 0.0699(6) Uani 1 1 d . . . . .
H10 H 0.3663 -0.4266 0.1436 0.105 Uiso 1 1 calc R U . . .
H10A H 0.4273 -0.5449 0.1622 0.105 Uiso 1 1 calc R U . . .
H10B H 0.5239 -0.4634 0.1215 0.105 Uiso 1 1 calc R U . . .
C11 C 0.69750(16) -0.12472(14) 0.78134(14) 0.0383(3) Uani 1 1 d . . . . .
C12 C 0.55758(18) -0.17836(17) 0.76888(16) 0.0509(4) Uani 1 1 d . . . . .
H12 H 0.4865 -0.2109 0.6917 0.061 Uiso 1 1 calc R U . . .
C13 C 0.5222(2) -0.18425(18) 0.86949(17) 0.0563(5) Uani 1 1 d . . . . .
H13 H 0.4263 -0.2214 0.8595 0.068 Uiso 1 1 calc R U . . .
C14 C 0.6208(2) -0.13830(16) 0.98325(15) 0.0499(4) Uani 1 1 d . . . . .
C15 C 0.7585(2) -0.08334(18) 0.99476(16) 0.0540(4) Uani 1 1 d . . . . .
H15 H 0.8285 -0.0491 1.0726 0.065 Uiso 1 1 calc R U . . .
C16 C 0.79713(18) -0.07689(16) 0.89503(14) 0.0468(4) Uani 1 1 d . . . . .
H16 H 0.8929 -0.0392 0.9055 0.056 Uiso 1 1 calc R U . . .
C17 C 0.5810(3) -0.1466(2) 1.09235(18) 0.0748(6) Uani 1 1 d . . . . .
H17 H 0.4942 -0.1038 1.1086 0.112 Uiso 1 1 calc R U . . .
H17A H 0.6634 -0.1044 1.1659 0.112 Uiso 1 1 calc R U . . .
H17B H 0.5596 -0.2370 1.0729 0.112 Uiso 1 1 calc R U . . .
C18 C 0.9382(2) 0.53158(17) 0.86866(19) 0.0612(5) Uani 1 1 d . . . . .
H18 H 0.8719 0.5877 0.9049 0.073 Uiso 1 1 calc R U . . .
C19 C 1.0616(2) 0.58555(16) 0.85490(17) 0.0520(4) Uani 1 1 d . . . . .
C20 C 1.1538(2) 0.50225(17) 0.80055(19) 0.0592(5) Uani 1 1 d . . . . .
H20 H 1.2394 0.5342 0.7878 0.071 Uiso 1 1 calc R U . . .
C21 C 1.12410(19) 0.37251(17) 0.76389(19) 0.0568(5) Uani 1 1 d . . . . .
H21 H 1.1880 0.3146 0.7260 0.068 Uiso 1 1 calc R U . . .
C22 C 0.99812(18) 0.32902(15) 0.78397(15) 0.0441(4) Uani 1 1 d . . . . .
C23 C 1.0883(3) 0.72667(18) 0.8966(2) 0.0728(6) Uani 1 1 d . . . . .
H23 H 1.1939 0.7567 0.9299 0.109 Uiso 1 1 calc R U . . .
H23A H 1.0368 0.7715 0.9611 0.109 Uiso 1 1 calc R U . . .
H23B H 1.0517 0.7444 0.8260 0.109 Uiso 1 1 calc R U . . .
C24 C 1.04742(17) -0.12748(15) 0.61816(14) 0.0415(4) Uani 1 1 d . . . . .
C25 C 1.15631(18) -0.12182(16) 0.55916(15) 0.0481(4) Uani 1 1 d . . . . .
H25 H 1.1823 -0.0454 0.5543 0.058 Uiso 1 1 calc R U . . .
C26 C 1.2256(2) -0.22757(18) 0.50812(17) 0.0575(5) Uani 1 1 d . . . . .
H26 H 1.2978 -0.2261 0.4654 0.069 Uiso 1 1 calc R U . . .
C27 C 1.1891(2) -0.33546(18) 0.51973(18) 0.0631(5) Uani 1 1 d . . . . .
H27 H 1.2356 -0.4099 0.4860 0.076 Uiso 1 1 calc R U . . .
C28 C 1.0827(2) -0.33230(18) 0.5820(2) 0.0684(6) Uani 1 1 d . . . . .
H28 H 1.0587 -0.4066 0.5909 0.082 Uiso 1 1 calc R U . . .

loop_
_atom_site_aniso_label
_atom_site_aniso_U_11
_atom_site_aniso_U_22
_atom_site_aniso_U_33
_atom_site_aniso_U_23
_atom_site_aniso_U_13
_atom_site_aniso_U_12
S1 0.0443(3) 0.0525(3) 0.0611(3) 0.0272(2) 0.0213(2) 0.00214(19)
N1 0.0367(7) 0.0455(7) 0.0491(8) 0.0269(7) 0.0083(6) -0.0010(6)
N2 0.0453(8) 0.0503(8) 0.0389(7) 0.0216(6) 0.0111(6) -0.0079(6)
N3 0.0518(9) 0.0510(8) 0.0729(10) 0.0239(8) 0.0269(8) 0.0077(7)
N4 0.0663(10) 0.0492(8) 0.0713(10) 0.0355(8) 0.0220(8) 0.0041(7)
C1 0.0377(9) 0.0484(9) 0.0460(9) 0.0262(8) 0.0101(7) 0.0016(7)
C2 0.0380(8) 0.0462(8) 0.0408(8) 0.0258(7) 0.0065(7) -0.0016(7)
C3 0.0413(9) 0.0481(9) 0.0413(8) 0.0240(8) 0.0092(7) -0.0027(7)
C4 0.0363(8) 0.0509(9) 0.0409(8) 0.0228(8) 0.0131(7) -0.0018(7)
C5 0.0412(9) 0.0549(9) 0.0484(10) 0.0286(8) 0.0165(8) 0.0021(7)
C6 0.0424(10) 0.0708(11) 0.0470(10) 0.0328(9) 0.0178(8) 0.0091(8)
C7 0.0350(9) 0.0693(11) 0.0432(9) 0.0192(9) 0.0146(7) 0.0022(8)
C8 0.0541(11) 0.0501(10) 0.0535(11) 0.0175(9) 0.0178(9) -0.0029(8)
C9 0.0585(11) 0.0500(9) 0.0495(10) 0.0263(9) 0.0142(8) -0.0003(8)
C10 0.0508(12) 0.0905(15) 0.0488(11) 0.0155(11) 0.0102(9) 0.0029(11)
C11 0.0371(8) 0.0415(8) 0.0408(8) 0.0213(7) 0.0129(7) 0.0029(6)
C12 0.0392(9) 0.0672(11) 0.0471(10) 0.0290(9) 0.0070(8) -0.0077(8)
C13 0.0457(10) 0.0691(11) 0.0605(11) 0.0329(10) 0.0202(9) -0.0072(9)
C14 0.0591(11) 0.0519(9) 0.0450(9) 0.0238(8) 0.0217(9) 0.0029(8)
C15 0.0518(11) 0.0684(11) 0.0426(9) 0.0283(9) 0.0078(8) -0.0030(9)
C16 0.0385(9) 0.0568(10) 0.0454(9) 0.0247(8) 0.0086(7) -0.0031(7)
C17 0.0915(16) 0.0882(15) 0.0583(12) 0.0382(12) 0.0363(12) 0.0005(12)
C18 0.0609(12) 0.0494(10) 0.0749(13) 0.0233(10) 0.0302(11) 0.0123(9)
C19 0.0554(11) 0.0444(9) 0.0547(10) 0.0218(8) 0.0129(9) 0.0045(8)
C20 0.0492(11) 0.0505(10) 0.0875(14) 0.0360(10) 0.0262(10) 0.0045(8)
C21 0.0445(10) 0.0499(10) 0.0878(14) 0.0361(10) 0.0288(10) 0.0100(8)
C22 0.0396(9) 0.0459(9) 0.0498(9) 0.0243(8) 0.0115(7) 0.0029(7)
C23 0.0921(17) 0.0478(11) 0.0763(14) 0.0239(11) 0.0264(13) 0.0074(11)
C24 0.0385(9) 0.0454(9) 0.0402(8) 0.0223(7) 0.0037(7) -0.0014(7)
C25 0.0454(10) 0.0548(10) 0.0535(10) 0.0316(9) 0.0150(8) 0.0062(8)
C26 0.0496(11) 0.0699(12) 0.0554(11) 0.0295(10) 0.0144(9) 0.0130(9)
C27 0.0641(13) 0.0555(11) 0.0636(12) 0.0227(10) 0.0126(10) 0.0172(10)
C28 0.0822(15) 0.0477(11) 0.0799(14) 0.0342(11) 0.0176(12) 0.0081(10)

_geom_special_details            
;
 All esds (except the esd in the dihedral angle between two l.s. planes)
 are estimated using the full covariance matrix.  The cell esds are taken
 into account individually in the estimation of esds in distances, angles
 and torsion angles; correlations between esds in cell parameters are only
 used when they are defined by crystal symmetry.  An approximate (isotropic)
 treatment of cell esds is used for estimating esds involving l.s. planes.
;

loop_
_geom_bond_atom_site_label_1
_geom_bond_atom_site_label_2
_geom_bond_distance
_geom_bond_site_symmetry_2
_geom_bond_publ_flag
S1 C1 1.7299(15) . ?
S1 C3 1.7386(18) . ?
N1 C1 1.300(2) . ?
N1 C2 1.3865(18) . ?
N2 C3 1.3983(18) . ?
N2 C4 1.415(2) . ?
N2 C11 1.4212(17) . ?
N3 C18 1.331(2) . ?
N3 C22 1.335(2) . ?
N4 C28 1.334(3) . ?
N4 C24 1.3413(18) . ?
C1 C22 1.460(2) . ?
C2 C3 1.379(2) . ?
C2 C24 1.464(2) . ?
C4 C9 1.389(2) . ?
C4 C5 1.393(2) . ?
C5 C6 1.377(2) . ?
C6 C7 1.387(2) . ?
C7 C8 1.391(2) . ?
C7 C10 1.508(2) . ?
C8 C9 1.381(2) . ?
C11 C16 1.377(2) . ?
C11 C12 1.391(2) . ?
C12 C13 1.386(2) . ?
C13 C14 1.375(2) . ?
C14 C15 1.381(2) . ?
C14 C17 1.519(2) . ?
C15 C16 1.392(2) . ?
C18 C19 1.384(2) . ?
C19 C20 1.368(3) . ?
C19 C23 1.493(2) . ?
C20 C21 1.380(2) . ?
C21 C22 1.389(2) . ?
C24 C25 1.395(2) . ?
C25 C26 1.373(2) . ?
C26 C27 1.373(2) . ?
C27 C28 1.380(3) . ?

loop_
_geom_angle_atom_site_label_1
_geom_angle_atom_site_label_2
_geom_angle_atom_site_label_3
_geom_angle
_geom_angle_site_symmetry_1
_geom_angle_site_symmetry_3
_geom_angle_publ_flag
C1 S1 C3 88.79(7) . . ?
C1 N1 C2 111.72(13) . . ?
C3 N2 C4 118.34(11) . . ?
C3 N2 C11 119.26(13) . . ?
C4 N2 C11 122.02(11) . . ?
C18 N3 C22 117.08(15) . . ?
C28 N4 C24 117.12(15) . . ?
N1 C1 C22 124.94(13) . . ?
N1 C1 S1 115.27(11) . . ?
C22 C1 S1 119.77(12) . . ?
C3 C2 N1 113.88(14) . . ?
C3 C2 C24 128.17(13) . . ?
N1 C2 C24 117.95(13) . . ?
C2 C3 N2 128.95(15) . . ?
C2 C3 S1 110.33(10) . . ?
N2 C3 S1 120.45(12) . . ?
C9 C4 C5 118.11(15) . . ?
C9 C4 N2 121.52(13) . . ?
C5 C4 N2 120.37(14) . . ?
C6 C5 C4 120.58(15) . . ?
C5 C6 C7 122.03(15) . . ?
C6 C7 C8 116.88(16) . . ?
C6 C7 C10 121.12(16) . . ?
C8 C7 C10 121.98(18) . . ?
C9 C8 C7 121.84(16) . . ?
C8 C9 C4 120.53(15) . . ?
C16 C11 C12 118.58(13) . . ?
C16 C11 N2 120.32(13) . . ?
C12 C11 N2 121.09(14) . . ?
C13 C12 C11 119.77(15) . . ?
C14 C13 C12 122.41(15) . . ?
C13 C14 C15 117.14(14) . . ?
C13 C14 C17 121.82(16) . . ?
C15 C14 C17 121.03(17) . . ?
C14 C15 C16 121.61(16) . . ?
C11 C16 C15 120.47(15) . . ?
N3 C18 C19 125.22(18) . . ?
C20 C19 C18 116.14(16) . . ?
C20 C19 C23 123.27(17) . . ?
C18 C19 C23 120.59(17) . . ?
C19 C20 C21 120.95(16) . . ?
C20 C21 C22 118.07(17) . . ?
N3 C22 C21 122.54(15) . . ?
N3 C22 C1 116.10(14) . . ?
C21 C22 C1 121.35(15) . . ?
N4 C24 C25 121.88(15) . . ?
N4 C24 C2 117.46(13) . . ?
C25 C24 C2 120.63(13) . . ?
C26 C25 C24 119.48(14) . . ?
C25 C26 C27 119.08(17) . . ?
C26 C27 C28 117.87(18) . . ?
N4 C28 C27 124.53(16) . . ?

loop_
_geom_torsion_atom_site_label_1
_geom_torsion_atom_site_label_2
_geom_torsion_atom_site_label_3
_geom_torsion_atom_site_label_4
_geom_torsion
_geom_torsion_site_symmetry_1
_geom_torsion_site_symmetry_2
_geom_torsion_site_symmetry_3
_geom_torsion_site_symmetry_4
_geom_torsion_publ_flag
C2 N1 C1 C22 -179.49(14) . . . . ?
C2 N1 C1 S1 -1.15(17) . . . . ?
C3 S1 C1 N1 0.86(13) . . . . ?
C3 S1 C1 C22 179.30(13) . . . . ?
C1 N1 C2 C3 0.88(18) . . . . ?
C1 N1 C2 C24 -179.12(12) . . . . ?
N1 C2 C3 N2 173.78(14) . . . . ?
C24 C2 C3 N2 -6.2(3) . . . . ?
N1 C2 C3 S1 -0.24(16) . . . . ?
C24 C2 C3 S1 179.77(12) . . . . ?
C4 N2 C3 C2 -65.4(2) . . . . ?
C11 N2 C3 C2 121.51(17) . . . . ?
C4 N2 C3 S1 108.11(15) . . . . ?
C11 N2 C3 S1 -65.00(18) . . . . ?
C1 S1 C3 C2 -0.32(12) . . . . ?
C1 S1 C3 N2 -174.92(12) . . . . ?
C3 N2 C4 C9 140.79(16) . . . . ?
C11 N2 C4 C9 -46.3(2) . . . . ?
C3 N2 C4 C5 -38.7(2) . . . . ?
C11 N2 C4 C5 134.16(15) . . . . ?
C9 C4 C5 C6 -0.9(2) . . . . ?
N2 C4 C5 C6 178.60(14) . . . . ?
C4 C5 C6 C7 1.6(2) . . . . ?
C5 C6 C7 C8 -0.4(2) . . . . ?
C5 C6 C7 C10 -178.85(16) . . . . ?
C6 C7 C8 C9 -1.4(2) . . . . ?
C10 C7 C8 C9 177.01(17) . . . . ?
C7 C8 C9 C4 2.1(3) . . . . ?
C5 C4 C9 C8 -0.8(2) . . . . ?
N2 C4 C9 C8 179.62(15) . . . . ?
C3 N2 C11 C16 -31.1(2) . . . . ?
C4 N2 C11 C16 156.06(15) . . . . ?
C3 N2 C11 C12 147.84(16) . . . . ?
C4 N2 C11 C12 -25.0(2) . . . . ?
C16 C11 C12 C13 -0.9(2) . . . . ?
N2 C11 C12 C13 -179.87(16) . . . . ?
C11 C12 C13 C14 0.2(3) . . . . ?
C12 C13 C14 C15 0.9(3) . . . . ?
C12 C13 C14 C17 -179.38(18) . . . . ?
C13 C14 C15 C16 -1.3(3) . . . . ?
C17 C14 C15 C16 179.00(18) . . . . ?
C12 C11 C16 C15 0.6(2) . . . . ?
N2 C11 C16 C15 179.51(15) . . . . ?
C14 C15 C16 C11 0.6(3) . . . . ?
C22 N3 C18 C19 -0.2(3) . . . . ?
N3 C18 C19 C20 1.1(3) . . . . ?
N3 C18 C19 C23 -179.68(19) . . . . ?
C18 C19 C20 C21 -0.9(3) . . . . ?
C23 C19 C20 C21 179.88(18) . . . . ?
C19 C20 C21 C22 -0.1(3) . . . . ?
C18 N3 C22 C21 -0.9(3) . . . . ?
C18 N3 C22 C1 -179.74(15) . . . . ?
C20 C21 C22 N3 1.1(3) . . . . ?
C20 C21 C22 C1 179.82(16) . . . . ?
N1 C1 C22 N3 -178.94(15) . . . . ?
S1 C1 C22 N3 2.8(2) . . . . ?
N1 C1 C22 C21 2.2(3) . . . . ?
S1 C1 C22 C21 -176.04(14) . . . . ?
C28 N4 C24 C25 -1.0(3) . . . . ?
C28 N4 C24 C2 -179.20(16) . . . . ?
C3 C2 C24 N4 -21.2(2) . . . . ?
N1 C2 C24 N4 158.83(14) . . . . ?
C3 C2 C24 C25 160.57(16) . . . . ?
N1 C2 C24 C25 -19.4(2) . . . . ?
N4 C24 C25 C26 2.3(2) . . . . ?
C2 C24 C25 C26 -179.52(15) . . . . ?
C24 C25 C26 C27 -2.0(3) . . . . ?
C25 C26 C27 C28 0.5(3) . . . . ?
C24 N4 C28 C27 -0.6(3) . . . . ?
C26 C27 C28 N4 0.9(3) . . . . ?

_refine_diff_density_max         0.254
_refine_diff_density_min         -0.318
_refine_diff_density_rms         0.043

_shelx_res_file                  
;

    0507.res created by SHELXL-2014/7

TITL _0507
REM  Yadorkari-X generated
CELL 0.71075 9.4070 11.6890 12.3930 115.9710 102.3070 91.5010
ZERR 2.0 0.0030 0.0040 0.0040 0.0040 0.0020 0.0020
LATT 1
REM  SPGR P-1 triclinic
SFAC C H N S
UNIT 56 48 8 2
SIZE 0.43 0.37 0.34
TEMP -80.0
L.S. 10
FMAP 2
PLAN -25
ACTA
CONF
LIST 4
MERG 2
OMIT -10.000000 55.000000

WGHT    0.078600
FVAR      18.62473
S1    4    0.795346    0.141891    0.765549    11.00000    0.04435    0.05253 =
         0.06106    0.02724    0.02130    0.00214
N1    3    1.036975    0.103031    0.698065    11.00000    0.03675    0.04554 =
         0.04906    0.02694    0.00832   -0.00100
N2    3    0.736967   -0.117076    0.679958    11.00000    0.04534    0.05029 =
         0.03892    0.02162    0.01114   -0.00794
N3    3    0.904794    0.407375    0.835161    11.00000    0.05175    0.05098 =
         0.07286    0.02392    0.02691    0.00774
N4    3    1.011355   -0.232186    0.630405    11.00000    0.06632    0.04920 =
         0.07130    0.03551    0.02205    0.00413
C1    1    0.958905    0.193139    0.747477    11.00000    0.03775    0.04841 =
         0.04602    0.02620    0.01013    0.00155
C2    1    0.970960   -0.016531    0.672526    11.00000    0.03805    0.04617 =
         0.04079    0.02585    0.00650   -0.00164
C3    1    0.837975   -0.014195    0.702914    11.00000    0.04130    0.04811 =
         0.04133    0.02404    0.00919   -0.00266
C4    1    0.665457   -0.202269    0.555403    11.00000    0.03633    0.05087 =
         0.04093    0.02280    0.01307   -0.00177
C5    1    0.620597   -0.155624    0.469429    11.00000    0.04116    0.05493 =
         0.04837    0.02858    0.01653    0.00209
AFIX  43
H5    2    0.636222   -0.065902    0.495099    11.00000   -1.20000
AFIX   0
C6    1    0.553817   -0.238384    0.347582    11.00000    0.04238    0.07083 =
         0.04702    0.03277    0.01782    0.00909
AFIX  43
H6    2    0.526484   -0.204426    0.290274    11.00000   -1.20000
AFIX   0
C7    1    0.525204   -0.369851    0.305903    11.00000    0.03501    0.06928 =
         0.04323    0.01918    0.01458    0.00223
C8    1    0.568072   -0.415120    0.393066    11.00000    0.05409    0.05012 =
         0.05355    0.01751    0.01779   -0.00289
AFIX  43
H8    2    0.548124   -0.504418    0.368081    11.00000   -1.20000
AFIX   0
C9    1    0.638831   -0.333845    0.514924    11.00000    0.05847    0.05004 =
         0.04951    0.02633    0.01417   -0.00029
AFIX  43
H9    2    0.669533   -0.368188    0.571503    11.00000   -1.20000
AFIX   0
C10   1    0.454488   -0.458991    0.171504    11.00000    0.05076    0.09051 =
         0.04880    0.01550    0.01020    0.00286
AFIX 137
H10   2    0.366323   -0.426573    0.143553    11.00000   -1.50000
H10A  2    0.427272   -0.544945    0.162160    11.00000   -1.50000
H10B  2    0.523911   -0.463389    0.121453    11.00000   -1.50000
AFIX   0
C11   1    0.697501   -0.124725    0.781340    11.00000    0.03709    0.04150 =
         0.04082    0.02131    0.01294    0.00288
C12   1    0.557584   -0.178365    0.768884    11.00000    0.03917    0.06719 =
         0.04713    0.02902    0.00704   -0.00768
AFIX  43
H12   2    0.486505   -0.210855    0.691678    11.00000   -1.20000
AFIX   0
C13   1    0.522224   -0.184249    0.869491    11.00000    0.04565    0.06915 =
         0.06048    0.03288    0.02017   -0.00722
AFIX  43
H13   2    0.426316   -0.221404    0.859473    11.00000   -1.20000
AFIX   0
C14   1    0.620837   -0.138296    0.983248    11.00000    0.05908    0.05187 =
         0.04500    0.02384    0.02167    0.00290
C15   1    0.758468   -0.083341    0.994759    11.00000    0.05182    0.06838 =
         0.04264    0.02825    0.00781   -0.00301
AFIX  43
H15   2    0.828481   -0.049102    1.072646    11.00000   -1.20000
AFIX   0
C16   1    0.797126   -0.076886    0.895027    11.00000    0.03845    0.05677 =
         0.04537    0.02472    0.00861   -0.00311
AFIX  43
H16   2    0.892931   -0.039205    0.905476    11.00000   -1.20000
AFIX   0
C17   1    0.580986   -0.146607    1.092346    11.00000    0.09150    0.08822 =
         0.05831    0.03816    0.03628    0.00047
AFIX 137
H17   2    0.494224   -0.103791    1.108605    11.00000   -1.50000
H17A  2    0.663440   -0.104392    1.165882    11.00000   -1.50000
H17B  2    0.559585   -0.236998    1.072938    11.00000   -1.50000
AFIX   0
C18   1    0.938153    0.531575    0.868665    11.00000    0.06088    0.04942 =
         0.07486    0.02332    0.03022    0.01225
AFIX  43
H18   2    0.871943    0.587678    0.904921    11.00000   -1.20000
AFIX   0
C19   1    1.061632    0.585548    0.854905    11.00000    0.05541    0.04442 =
         0.05473    0.02185    0.01295    0.00449
C20   1    1.153759    0.502255    0.800547    11.00000    0.04924    0.05052 =
         0.08753    0.03600    0.02622    0.00449
AFIX  43
H20   2    1.239381    0.534180    0.787847    11.00000   -1.20000
AFIX   0
C21   1    1.124097    0.372515    0.763895    11.00000    0.04448    0.04988 =
         0.08781    0.03606    0.02884    0.01005
AFIX  43
H21   2    1.187975    0.314629    0.726034    11.00000   -1.20000
AFIX   0
C22   1    0.998116    0.329025    0.783974    11.00000    0.03963    0.04586 =
         0.04976    0.02435    0.01146    0.00291
C23   1    1.088295    0.726671    0.896568    11.00000    0.09212    0.04779 =
         0.07629    0.02390    0.02645    0.00739
AFIX 137
H23   2    1.193883    0.756736    0.929924    11.00000   -1.50000
H23A  2    1.036802    0.771496    0.961112    11.00000   -1.50000
H23B  2    1.051708    0.744439    0.826025    11.00000   -1.50000
AFIX   0
C24   1    1.047416   -0.127477    0.618157    11.00000    0.03855    0.04542 =
         0.04016    0.02227    0.00372   -0.00140
C25   1    1.156313   -0.121819    0.559164    11.00000    0.04539    0.05481 =
         0.05347    0.03162    0.01499    0.00623
AFIX  43
H25   2    1.182326   -0.045421    0.554337    11.00000   -1.20000
AFIX   0
C26   1    1.225612   -0.227566    0.508123    11.00000    0.04960    0.06988 =
         0.05536    0.02952    0.01445    0.01298
AFIX  43
H26   2    1.297788   -0.226106    0.465381    11.00000   -1.20000
AFIX   0
C27   1    1.189118   -0.335456    0.519731    11.00000    0.06406    0.05554 =
         0.06364    0.02272    0.01257    0.01719
AFIX  43
H27   2    1.235636   -0.409880    0.485991    11.00000   -1.20000
AFIX   0
C28   1    1.082735   -0.332297    0.581961    11.00000    0.08224    0.04769 =
         0.07991    0.03420    0.01759    0.00808
AFIX  43
H28   2    1.058668   -0.406586    0.590920    11.00000   -1.20000

AFIX   0
HKLF 4 1 1 0 0 0 1 0 0 0 1

REM  _0507
REM R1 =  0.0468 for    3854 Fo > 4sig(Fo)  and  0.0600 for all    5374 data
REM    301 parameters refined using      0 restraints

END

WGHT      0.0786      0.0000

REM Highest difference peak  0.254,  deepest hole -0.318,  1-sigma level  0.043
Q1    1   0.4770 -0.2001  1.0607  11.00000  0.05    0.24
Q2    1   1.1578  0.7461  0.8400  11.00000  0.05    0.21
Q3    1   1.0525  0.3480  0.7632  11.00000  0.05    0.21
Q4    1   0.5129 -0.3022  0.3420  11.00000  0.05    0.18
Q5    1   0.5994 -0.0478  1.1869  11.00000  0.05    0.17
Q6    1   0.6629 -0.2057  1.1267  11.00000  0.05    0.17
Q7    1   0.4897 -0.4101  0.1018  11.00000  0.05    0.17
Q8    1   0.9887  0.5626  0.8315  11.00000  0.05    0.16
Q9    1   0.5087 -0.3772  0.3516  11.00000  0.05    0.15
Q10   1   0.9653  0.3854  0.8405  11.00000  0.05    0.15
Q11   1   1.2159 -0.2699  0.5376  11.00000  0.05    0.15
Q12   1   0.6819 -0.1031  0.9807  11.00000  0.05    0.14
Q13   1   0.8299  0.1637  0.7023  11.00000  0.05    0.14
Q14   1   0.9776  0.2605  0.7743  11.00000  0.05    0.13
Q15   1   1.1039 -0.3435  0.5182  11.00000  0.05    0.13
Q16   1   1.2785 -0.4198  0.4520  11.00000  0.05    0.13
Q17   1   0.5197 -0.3005  0.6634  11.00000  0.05    0.13
Q18   1   1.1232  0.8123  1.0179  11.00000  0.05    0.12
Q19   1   0.4594 -0.2950  0.8591  11.00000  0.05    0.12
Q20   1   0.7752  0.1392  0.8609  11.00000  0.05    0.12
Q21   1   0.8547  0.2087  0.8940  11.00000  0.05    0.12
Q22   1   0.6908 -0.2524  1.0337  11.00000  0.05    0.12
Q23   1   0.6654 -0.1741  0.5074  11.00000  0.05    0.12
Q24   1   1.2666 -0.2646  0.4011  11.00000  0.05    0.12
Q25   1   0.9574  0.6222  1.0275  11.00000  0.05    0.12
;
_shelx_res_checksum              72595
####################################################################### 
# 
# This file contains crystal structure data downloaded from the 
# Cambridge Structural Database (CSD) hosted by the Cambridge 
# Crystallographic Data Centre (CCDC).
# 
# Full information about CCDC data access policies and citation 
# guidelines are available at http://www.ccdc.cam.ac.uk/access/V1 
# 
# Audit and citation data items may have been added by the CCDC. 
# Please retain this information to preserve the provenance of 
# this file and to allow appropriate attribution of the data. 
# 
#######################################################################

data_0613
_database_code_depnum_ccdc_archive 'CCDC 2155549'
loop_
_audit_author_name
_audit_author_address
'Tosifumi Maruyama'
;Gifu University
Japan
;
_audit_update_record             
;
2022-03-01 deposited with the CCDC.	2022-05-09 downloaded from the CCDC.
;

_audit_creation_method           SHELXL-2014/7
_shelx_SHELXL_version_number     2014/7
_chemical_name_systematic        ?
_chemical_name_common            ?
_chemical_melting_point          ?
_chemical_formula_moiety         'C28 H24 Cl2 N4 Ni S'
_chemical_formula_sum            'C28 H24 Cl2 N4 Ni S'
_chemical_formula_weight         578.18

loop_
_atom_type_symbol
_atom_type_description
_atom_type_scat_dispersion_real
_atom_type_scat_dispersion_imag
_atom_type_scat_source
C C 0.0033 0.0016 'International Tables Vol C Tables 4.2.6.8 and 6.1.1.4'
H H 0.0000 0.0000 'International Tables Vol C Tables 4.2.6.8 and 6.1.1.4'
N N 0.0061 0.0033 'International Tables Vol C Tables 4.2.6.8 and 6.1.1.4'
S S 0.1246 0.1234 'International Tables Vol C Tables 4.2.6.8 and 6.1.1.4'
Cl Cl 0.1484 0.1585 'International Tables Vol C Tables 4.2.6.8 and 6.1.1.4'
Ni Ni 0.3393 1.1124 'International Tables Vol C Tables 4.2.6.8 and 6.1.1.4'

_space_group_crystal_system      monoclinic
_space_group_IT_number           14
_space_group_name_H-M_alt        'P 21/n'
_space_group_name_Hall           '-P 2yn'

_shelx_space_group_comment       
;
The symmetry employed for this shelxl refinement is uniquely defined
by the following loop, which should always be used as a source of
symmetry information in preference to the above space-group names.
They are only intended as comments.
;

loop_
_space_group_symop_operation_xyz
'x, y, z'
'-x+1/2, y+1/2, -z+1/2'
'-x, -y, -z'
'x-1/2, -y-1/2, z-1/2'

_cell_length_a                   15.9050(11)
_cell_length_b                   8.6642(4)
_cell_length_c                   20.5670(9)
_cell_angle_alpha                90
_cell_angle_beta                 107.528(6)
_cell_angle_gamma                90
_cell_volume                     2702.6(3)
_cell_formula_units_Z            4
_cell_measurement_temperature    293(2)
_cell_measurement_reflns_used    7193
_cell_measurement_theta_min      1.3
_cell_measurement_theta_max      31.0

_exptl_crystal_description       Block
_exptl_crystal_colour            Yellow
_exptl_crystal_density_meas      ?
_exptl_crystal_density_method    ?
_exptl_crystal_density_diffrn    1.421
_exptl_crystal_F_000             1192
_exptl_transmission_factor_min   ?
_exptl_transmission_factor_max   ?
_exptl_crystal_size_max          0.170
_exptl_crystal_size_mid          0.110
_exptl_crystal_size_min          0.110
_exptl_absorpt_coefficient_mu    1.017
_shelx_estimated_absorpt_T_min   0.846
_shelx_estimated_absorpt_T_max   0.896
_exptl_absorpt_correction_type   Numerical
_exptl_absorpt_correction_T_min  0.843
_exptl_absorpt_correction_T_max  0.918
_exptl_absorpt_process_details   ?
_exptl_absorpt_special_details   ?
_diffrn_ambient_temperature      293(2)
_diffrn_radiation_wavelength     0.71073
_diffrn_radiation_type           MoK\a
_diffrn_source                   ?
_diffrn_measurement_device_type  'Rigaku Mercury CCD (2x2 bin mode)'
_diffrn_measurement_method       'profile data from \f-scans'
_diffrn_detector_area_resol_mean 14.6306
_diffrn_reflns_number            23061
_diffrn_reflns_av_unetI/netI     0.0809
_diffrn_reflns_av_R_equivalents  0.1017
_diffrn_reflns_limit_h_min       -20
_diffrn_reflns_limit_h_max       20
_diffrn_reflns_limit_k_min       -10
_diffrn_reflns_limit_k_max       11
_diffrn_reflns_limit_l_min       -26
_diffrn_reflns_limit_l_max       24
_diffrn_reflns_theta_min         1.929
_diffrn_reflns_theta_max         27.499
_diffrn_reflns_theta_full        25.242
_diffrn_measured_fraction_theta_max 0.999
_diffrn_measured_fraction_theta_full 0.999
_diffrn_reflns_Laue_measured_fraction_max 0.999
_diffrn_reflns_Laue_measured_fraction_full 0.999
_diffrn_reflns_point_group_measured_fraction_max 0.999
_diffrn_reflns_point_group_measured_fraction_full 0.999
_reflns_number_total             6205
_reflns_number_gt                4449
_reflns_threshold_expression     'I > 2\s(I)'
_reflns_Friedel_coverage         0.000
_reflns_Friedel_fraction_max     .
_reflns_Friedel_fraction_full    .

_reflns_special_details          
;
 Reflections were merged by SHELXL according to the crystal
 class for the calculation of statistics and refinement.
 
 _reflns_Friedel_fraction is defined as the number of unique
 Friedel pairs measured divided by the number that would be
 possible theoretically, ignoring centric projections and
 systematic absences.
;

_computing_data_collection       'CrystalClear-SM Expert 2.0 r16 (Rigaku, 2014)'
_computing_cell_refinement       'CrystalClear-SM Expert 2.0 r16 (Rigaku, 2014)'
_computing_data_reduction        'CrystalClear-SM Expert 2.0 r16 (Rigaku, 2014)'
_computing_structure_solution    ?
_computing_structure_refinement  'SHELXL-2014/7 (Sheldrick, 2014)'
_computing_molecular_graphics    ?
_computing_publication_material  ?
_refine_special_details          ?
_refine_ls_structure_factor_coef Fsqd
_refine_ls_matrix_type           full
_refine_ls_weighting_scheme      calc
_refine_ls_weighting_details     
'w=1/[\s^2^(Fo^2^)+(0.0997P)^2^+0.9050P] where P=(Fo^2^+2Fc^2^)/3'
_atom_sites_solution_primary     ?
_atom_sites_solution_secondary   ?
_atom_sites_solution_hydrogens   geom
_refine_ls_hydrogen_treatment    constr
_refine_ls_extinction_method     none
_refine_ls_extinction_coef       .
_refine_ls_number_reflns         6205
_refine_ls_number_parameters     328
_refine_ls_number_restraints     0
_refine_ls_R_factor_all          0.0891
_refine_ls_R_factor_gt           0.0648
_refine_ls_wR_factor_ref         0.1997
_refine_ls_wR_factor_gt          0.1722
_refine_ls_goodness_of_fit_ref   1.062
_refine_ls_restrained_S_all      1.062
_refine_ls_shift/su_max          0.001
_refine_ls_shift/su_mean         0.000

loop_
_atom_site_label
_atom_site_type_symbol
_atom_site_fract_x
_atom_site_fract_y
_atom_site_fract_z
_atom_site_U_iso_or_equiv
_atom_site_adp_type
_atom_site_occupancy
_atom_site_site_symmetry_order
_atom_site_calc_flag
_atom_site_refinement_flags_posn
_atom_site_refinement_flags_adp
_atom_site_refinement_flags_occupancy
_atom_site_disorder_assembly
_atom_site_disorder_group
Ni1 Ni 0.42856(3) 0.03335(6) 0.91484(2) 0.03147(18) Uani 1 1 d . . . . .
Cl1 Cl 0.42328(6) 0.07961(12) 1.02679(4) 0.0374(3) Uani 1 1 d . . . . .
Cl2 Cl 0.28708(7) 0.13184(13) 0.86274(5) 0.0443(3) Uani 1 1 d . . . . .
N1 N 0.4471(2) -0.0140(4) 0.82650(14) 0.0336(7) Uani 1 1 d . . . . .
N2 N 0.37630(19) -0.1973(4) 0.89289(14) 0.0319(7) Uani 1 1 d . . . . .
N3 N 0.4924(2) 0.2403(4) 0.88962(14) 0.0343(7) Uani 1 1 d . . . . .
S1 S 0.45223(8) -0.16756(13) 0.72411(5) 0.0442(3) Uani 1 1 d . . . . .
N4 N 0.5401(2) 0.0770(4) 0.69056(17) 0.0453(9) Uani 1 1 d . . . . .
C1 C 0.4231(3) -0.1458(5) 0.79748(17) 0.0362(9) Uani 1 1 d . . . . .
C2 C 0.5022(3) 0.0162(5) 0.73758(18) 0.0394(9) Uani 1 1 d . . . . .
C3 C 0.4906(2) 0.0819(5) 0.79526(16) 0.0353(9) Uani 1 1 d . . . . .
C4 C 0.3355(2) -0.2837(5) 0.92809(19) 0.0384(9) Uani 1 1 d . . . . .
H4 H 0.3332 -0.2464 0.9699 0.046 Uiso 1 1 calc R U . . .
C5 C 0.2962(3) -0.4257(5) 0.90634(19) 0.0404(9) Uani 1 1 d . . . . .
C6 C 0.2996(3) -0.4780(5) 0.8431(2) 0.0441(10) Uani 1 1 d . . . . .
H6 H 0.2744 -0.5725 0.8265 0.053 Uiso 1 1 calc R U . . .
C7 C 0.3398(3) -0.3914(5) 0.80527(19) 0.0417(10) Uani 1 1 d . . . . .
H7 H 0.3414 -0.4255 0.7628 0.050 Uiso 1 1 calc R U . . .
C8 C 0.3778(2) -0.2527(5) 0.83139(17) 0.0335(8) Uani 1 1 d . . . . .
C9 C 0.2539(3) -0.5158(6) 0.9496(2) 0.0531(12) Uani 1 1 d . . . . .
H9 H 0.1921 -0.5271 0.9263 0.080 Uiso 1 1 calc R U . . .
H9A H 0.2616 -0.4626 0.9920 0.080 Uiso 1 1 calc R U . . .
H9B H 0.2808 -0.6160 0.9586 0.080 Uiso 1 1 calc R U . . .
C10 C 0.5153(2) 0.2295(5) 0.83073(17) 0.0344(8) Uani 1 1 d . . . . .
C11 C 0.5559(3) 0.3503(5) 0.8084(2) 0.0446(10) Uani 1 1 d . . . . .
H11 H 0.5710 0.3415 0.7682 0.054 Uiso 1 1 calc R U . . .
C12 C 0.5738(3) 0.4848(5) 0.8464(2) 0.0483(11) Uani 1 1 d . . . . .
H12 H 0.6022 0.5666 0.8325 0.058 Uiso 1 1 calc R U . . .
C13 C 0.5493(3) 0.4961(6) 0.9048(2) 0.0477(11) Uani 1 1 d . . . . .
H13 H 0.5592 0.5863 0.9305 0.057 Uiso 1 1 calc R U . . .
C14 C 0.5095(3) 0.3701(5) 0.92444(19) 0.0403(9) Uani 1 1 d . . . . .
H14 H 0.4940 0.3774 0.9644 0.048 Uiso 1 1 calc R U . . .
C15 C 0.5928(3) -0.0245(5) 0.66377(19) 0.0430(10) Uani 1 1 d . . . . .
C16 C 0.6587(3) -0.1116(6) 0.7087(2) 0.0512(12) Uani 1 1 d . . . . .
H16 H 0.6698 -0.0999 0.7554 0.061 Uiso 1 1 calc R U . . .
C17 C 0.7074(3) -0.2146(6) 0.6842(2) 0.0568(13) Uani 1 1 d . . . . .
H17 H 0.7509 -0.2723 0.7149 0.068 Uiso 1 1 calc R U . . .
C18 C 0.6935(3) -0.2348(6) 0.6151(2) 0.0517(12) Uani 1 1 d . . . . .
C19 C 0.6277(3) -0.1465(7) 0.5707(2) 0.0576(13) Uani 1 1 d . . . . .
H19 H 0.6171 -0.1575 0.5239 0.069 Uiso 1 1 calc R U . . .
C20 C 0.5777(3) -0.0427(6) 0.5946(2) 0.0507(12) Uani 1 1 d . . . . .
H20 H 0.5340 0.0147 0.5639 0.061 Uiso 1 1 calc R U . . .
C21 C 0.7458(4) -0.3511(8) 0.5878(3) 0.0732(17) Uani 1 1 d . . . . .
H21 H 0.7987 -0.3033 0.5842 0.110 Uiso 1 1 calc R U . . .
H21A H 0.7109 -0.3860 0.5437 0.110 Uiso 1 1 calc R U . . .
H21B H 0.7610 -0.4375 0.6184 0.110 Uiso 1 1 calc R U . . .
C22 C 0.5032(3) 0.2138(5) 0.65396(17) 0.0416(10) Uani 1 1 d . . . . .
C23 C 0.5558(3) 0.3107(6) 0.6285(2) 0.0520(11) Uani 1 1 d . . . . .
H23 H 0.6140 0.2837 0.6332 0.062 Uiso 1 1 calc R U . . .
C24 C 0.5217(4) 0.4466(6) 0.5962(2) 0.0559(13) Uani 1 1 d . . . . .
H24 H 0.5574 0.5109 0.5797 0.067 Uiso 1 1 calc R U . . .
C25 C 0.4340(3) 0.4895(6) 0.5880(2) 0.0471(11) Uani 1 1 d . . . . .
C26 C 0.3830(3) 0.3925(6) 0.6139(2) 0.0468(10) Uani 1 1 d . . . . .
H26 H 0.3251 0.4197 0.6097 0.056 Uiso 1 1 calc R U . . .
C27 C 0.4166(3) 0.2554(5) 0.64597(19) 0.0431(10) Uani 1 1 d . . . . .
H27 H 0.3807 0.1908 0.6622 0.052 Uiso 1 1 calc R U . . .
C28 C 0.3978(4) 0.6399(6) 0.5533(2) 0.0628(14) Uani 1 1 d . . . . .
H28 H 0.3444 0.6658 0.5635 0.094 Uiso 1 1 calc R U . . .
H28A H 0.3854 0.6289 0.5048 0.094 Uiso 1 1 calc R U . . .
H28B H 0.4404 0.7204 0.5694 0.094 Uiso 1 1 calc R U . . .

loop_
_atom_site_aniso_label
_atom_site_aniso_U_11
_atom_site_aniso_U_22
_atom_site_aniso_U_33
_atom_site_aniso_U_23
_atom_site_aniso_U_13
_atom_site_aniso_U_12
Ni1 0.0416(3) 0.0301(3) 0.0235(2) -0.00170(17) 0.0110(2) -0.0033(2)
Cl1 0.0447(5) 0.0414(6) 0.0270(4) -0.0031(4) 0.0124(4) 0.0016(4)
Cl2 0.0449(6) 0.0400(6) 0.0430(5) 0.0015(4) 0.0056(4) 0.0009(4)
N1 0.0451(18) 0.0327(18) 0.0226(13) -0.0036(12) 0.0097(13) -0.0043(14)
N2 0.0362(16) 0.0306(17) 0.0273(13) -0.0017(12) 0.0071(12) -0.0012(13)
N3 0.0388(16) 0.0357(19) 0.0274(14) -0.0007(13) 0.0085(12) 0.0009(14)
S1 0.0676(7) 0.0391(6) 0.0300(4) -0.0048(4) 0.0209(4) -0.0004(5)
N4 0.060(2) 0.044(2) 0.0396(17) 0.0031(16) 0.0268(16) 0.0062(18)
C1 0.046(2) 0.036(2) 0.0247(15) -0.0010(15) 0.0080(15) 0.0027(17)
C2 0.050(2) 0.043(2) 0.0291(17) 0.0029(16) 0.0178(16) 0.0035(19)
C3 0.041(2) 0.042(2) 0.0224(15) 0.0030(15) 0.0091(14) -0.0006(18)
C4 0.043(2) 0.035(2) 0.0365(18) 0.0037(16) 0.0101(16) 0.0003(17)
C5 0.045(2) 0.036(2) 0.0383(19) 0.0043(17) 0.0096(17) 0.0017(18)
C6 0.053(3) 0.032(2) 0.042(2) -0.0004(17) 0.0059(19) -0.0088(19)
C7 0.053(2) 0.030(2) 0.0339(18) -0.0051(16) 0.0015(17) -0.0027(19)
C8 0.0370(19) 0.033(2) 0.0272(15) -0.0008(15) 0.0045(14) 0.0020(16)
C9 0.063(3) 0.042(3) 0.057(3) 0.003(2) 0.021(2) -0.009(2)
C10 0.0361(19) 0.037(2) 0.0288(16) 0.0024(15) 0.0078(14) -0.0016(17)
C11 0.049(2) 0.046(3) 0.0389(19) 0.0042(19) 0.0128(17) -0.005(2)
C12 0.060(3) 0.035(2) 0.050(2) 0.0079(19) 0.016(2) -0.008(2)
C13 0.056(3) 0.038(2) 0.048(2) -0.0043(19) 0.012(2) -0.001(2)
C14 0.047(2) 0.038(2) 0.0341(18) -0.0057(16) 0.0096(16) 0.0042(19)
C15 0.048(2) 0.051(3) 0.0348(19) -0.0034(18) 0.0198(17) 0.003(2)
C16 0.054(3) 0.065(3) 0.0356(19) -0.003(2) 0.0158(19) 0.009(2)
C17 0.049(3) 0.063(3) 0.055(2) -0.011(2) 0.011(2) 0.009(2)
C18 0.044(2) 0.066(3) 0.051(2) -0.011(2) 0.024(2) -0.004(2)
C19 0.063(3) 0.079(4) 0.039(2) -0.012(2) 0.028(2) -0.001(3)
C20 0.052(3) 0.067(4) 0.036(2) 0.002(2) 0.0177(19) 0.006(2)
C21 0.062(3) 0.084(5) 0.078(3) -0.028(3) 0.028(3) 0.005(3)
C22 0.061(3) 0.039(2) 0.0287(17) 0.0010(16) 0.0186(17) 0.004(2)
C23 0.056(3) 0.060(3) 0.050(2) 0.012(2) 0.031(2) 0.004(2)
C24 0.071(3) 0.052(3) 0.055(3) 0.008(2) 0.034(2) -0.007(2)
C25 0.065(3) 0.042(3) 0.038(2) 0.0013(18) 0.021(2) 0.003(2)
C26 0.053(2) 0.047(3) 0.042(2) 0.0012(19) 0.0171(19) 0.003(2)
C27 0.049(2) 0.045(3) 0.0385(19) 0.0038(18) 0.0179(17) -0.005(2)
C28 0.095(4) 0.041(3) 0.058(3) 0.001(2) 0.031(3) 0.008(3)

_geom_special_details            
;
 All esds (except the esd in the dihedral angle between two l.s. planes)
 are estimated using the full covariance matrix.  The cell esds are taken
 into account individually in the estimation of esds in distances, angles
 and torsion angles; correlations between esds in cell parameters are only
 used when they are defined by crystal symmetry.  An approximate (isotropic)
 treatment of cell esds is used for estimating esds involving l.s. planes.
;

loop_
_geom_bond_atom_site_label_1
_geom_bond_atom_site_label_2
_geom_bond_distance
_geom_bond_site_symmetry_2
_geom_bond_publ_flag
Ni1 N1 1.970(3) . ?
Ni1 N2 2.159(3) . ?
Ni1 N3 2.199(3) . ?
Ni1 Cl2 2.3425(11) . ?
Ni1 Cl1 2.3632(9) . ?
Ni1 Cl1 2.4996(11) 3_657 ?
Cl1 Ni1 2.4996(10) 3_657 ?
N1 C1 1.292(5) . ?
N1 C3 1.360(5) . ?
N2 C4 1.337(5) . ?
N2 C8 1.359(5) . ?
N3 C14 1.317(5) . ?
N3 C10 1.369(5) . ?
S1 C1 1.717(4) . ?
S1 C2 1.764(5) . ?
N4 C2 1.388(5) . ?
N4 C22 1.432(5) . ?
N4 C15 1.435(6) . ?
C1 C8 1.472(6) . ?
C2 C3 1.377(5) . ?
C3 C10 1.466(6) . ?
C4 C5 1.392(6) . ?
C5 C6 1.394(6) . ?
C5 C9 1.488(6) . ?
C6 C7 1.369(6) . ?
C7 C8 1.380(6) . ?
C10 C11 1.379(6) . ?
C11 C12 1.384(6) . ?
C12 C13 1.374(6) . ?
C13 C14 1.382(6) . ?
C15 C20 1.379(5) . ?
C15 C16 1.392(6) . ?
C16 C17 1.372(7) . ?
C17 C18 1.380(6) . ?
C18 C19 1.393(7) . ?
C18 C21 1.518(7) . ?
C19 C20 1.384(7) . ?
C22 C27 1.385(6) . ?
C22 C23 1.394(6) . ?
C23 C24 1.380(7) . ?
C24 C25 1.404(7) . ?
C25 C26 1.381(7) . ?
C25 C28 1.514(7) . ?
C26 C27 1.386(6) . ?

loop_
_geom_angle_atom_site_label_1
_geom_angle_atom_site_label_2
_geom_angle_atom_site_label_3
_geom_angle
_geom_angle_site_symmetry_1
_geom_angle_site_symmetry_3
_geom_angle_publ_flag
N1 Ni1 N2 76.67(13) . . ?
N1 Ni1 N3 75.18(12) . . ?
N2 Ni1 N3 151.85(12) . . ?
N1 Ni1 Cl2 92.51(10) . . ?
N2 Ni1 Cl2 89.16(8) . . ?
N3 Ni1 Cl2 92.48(8) . . ?
N1 Ni1 Cl1 173.31(10) . . ?
N2 Ni1 Cl1 103.67(8) . . ?
N3 Ni1 Cl1 104.24(8) . . ?
Cl2 Ni1 Cl1 94.17(4) . . ?
N1 Ni1 Cl1 88.87(10) . 3_657 ?
N2 Ni1 Cl1 89.19(8) . 3_657 ?
N3 Ni1 Cl1 89.84(8) . 3_657 ?
Cl2 Ni1 Cl1 177.55(4) . 3_657 ?
Cl1 Ni1 Cl1 84.46(4) . 3_657 ?
Ni1 Cl1 Ni1 95.54(4) . 3_657 ?
C1 N1 C3 116.3(3) . . ?
C1 N1 Ni1 120.3(3) . . ?
C3 N1 Ni1 123.2(3) . . ?
C4 N2 C8 117.0(3) . . ?
C4 N2 Ni1 128.6(3) . . ?
C8 N2 Ni1 114.1(3) . . ?
C14 N3 C10 118.2(3) . . ?
C14 N3 Ni1 127.1(3) . . ?
C10 N3 Ni1 114.7(3) . . ?
C1 S1 C2 89.48(19) . . ?
C2 N4 C22 119.1(4) . . ?
C2 N4 C15 117.5(4) . . ?
C22 N4 C15 120.0(3) . . ?
N1 C1 C8 117.1(3) . . ?
N1 C1 S1 112.5(3) . . ?
C8 C1 S1 130.4(3) . . ?
C3 C2 N4 130.0(4) . . ?
C3 C2 S1 109.7(3) . . ?
N4 C2 S1 120.2(3) . . ?
N1 C3 C2 111.9(4) . . ?
N1 C3 C10 113.3(3) . . ?
C2 C3 C10 134.7(4) . . ?
N2 C4 C5 124.4(4) . . ?
C4 C5 C6 116.6(4) . . ?
C4 C5 C9 120.8(4) . . ?
C6 C5 C9 122.7(4) . . ?
C7 C6 C5 120.5(4) . . ?
C6 C7 C8 118.7(4) . . ?
N2 C8 C7 122.8(4) . . ?
N2 C8 C1 111.5(3) . . ?
C7 C8 C1 125.7(3) . . ?
N3 C10 C11 121.3(4) . . ?
N3 C10 C3 113.4(3) . . ?
C11 C10 C3 125.3(4) . . ?
C10 C11 C12 119.2(4) . . ?
C13 C12 C11 119.3(4) . . ?
C12 C13 C14 118.4(4) . . ?
N3 C14 C13 123.6(4) . . ?
C20 C15 C16 119.0(4) . . ?
C20 C15 N4 121.7(4) . . ?
C16 C15 N4 119.2(3) . . ?
C17 C16 C15 120.3(4) . . ?
C16 C17 C18 121.8(4) . . ?
C17 C18 C19 117.5(4) . . ?
C17 C18 C21 121.9(5) . . ?
C19 C18 C21 120.6(4) . . ?
C20 C19 C18 121.4(4) . . ?
C15 C20 C19 120.0(4) . . ?
C27 C22 C23 119.1(4) . . ?
C27 C22 N4 120.8(4) . . ?
C23 C22 N4 119.9(4) . . ?
C24 C23 C22 120.0(4) . . ?
C23 C24 C25 121.1(5) . . ?
C26 C25 C24 118.0(4) . . ?
C26 C25 C28 121.4(5) . . ?
C24 C25 C28 120.5(5) . . ?
C25 C26 C27 121.2(4) . . ?
C22 C27 C26 120.4(4) . . ?

loop_
_geom_torsion_atom_site_label_1
_geom_torsion_atom_site_label_2
_geom_torsion_atom_site_label_3
_geom_torsion_atom_site_label_4
_geom_torsion
_geom_torsion_site_symmetry_1
_geom_torsion_site_symmetry_2
_geom_torsion_site_symmetry_3
_geom_torsion_site_symmetry_4
_geom_torsion_publ_flag
C3 N1 C1 C8 178.6(3) . . . . ?
Ni1 N1 C1 C8 3.3(5) . . . . ?
C3 N1 C1 S1 -0.5(4) . . . . ?
Ni1 N1 C1 S1 -175.79(17) . . . . ?
C2 S1 C1 N1 1.4(3) . . . . ?
C2 S1 C1 C8 -177.5(4) . . . . ?
C22 N4 C2 C3 -59.4(6) . . . . ?
C15 N4 C2 C3 141.6(4) . . . . ?
C22 N4 C2 S1 115.6(4) . . . . ?
C15 N4 C2 S1 -43.3(5) . . . . ?
C1 S1 C2 C3 -1.9(3) . . . . ?
C1 S1 C2 N4 -177.9(3) . . . . ?
C1 N1 C3 C2 -1.0(5) . . . . ?
Ni1 N1 C3 C2 174.1(3) . . . . ?
C1 N1 C3 C10 179.6(3) . . . . ?
Ni1 N1 C3 C10 -5.2(4) . . . . ?
N4 C2 C3 N1 177.5(4) . . . . ?
S1 C2 C3 N1 2.0(4) . . . . ?
N4 C2 C3 C10 -3.4(8) . . . . ?
S1 C2 C3 C10 -178.9(4) . . . . ?
C8 N2 C4 C5 1.0(6) . . . . ?
Ni1 N2 C4 C5 173.3(3) . . . . ?
N2 C4 C5 C6 -0.8(6) . . . . ?
N2 C4 C5 C9 178.6(4) . . . . ?
C4 C5 C6 C7 -0.2(6) . . . . ?
C9 C5 C6 C7 -179.6(4) . . . . ?
C5 C6 C7 C8 0.9(6) . . . . ?
C4 N2 C8 C7 -0.3(5) . . . . ?
Ni1 N2 C8 C7 -173.7(3) . . . . ?
C4 N2 C8 C1 179.0(3) . . . . ?
Ni1 N2 C8 C1 5.6(4) . . . . ?
C6 C7 C8 N2 -0.7(6) . . . . ?
C6 C7 C8 C1 -179.8(4) . . . . ?
N1 C1 C8 N2 -5.9(5) . . . . ?
S1 C1 C8 N2 173.0(3) . . . . ?
N1 C1 C8 C7 173.3(4) . . . . ?
S1 C1 C8 C7 -7.8(6) . . . . ?
C14 N3 C10 C11 0.6(5) . . . . ?
Ni1 N3 C10 C11 -180.0(3) . . . . ?
C14 N3 C10 C3 -178.2(3) . . . . ?
Ni1 N3 C10 C3 1.2(4) . . . . ?
N1 C3 C10 N3 2.1(5) . . . . ?
C2 C3 C10 N3 -177.0(4) . . . . ?
N1 C3 C10 C11 -176.6(4) . . . . ?
C2 C3 C10 C11 4.2(7) . . . . ?
N3 C10 C11 C12 0.1(6) . . . . ?
C3 C10 C11 C12 178.7(4) . . . . ?
C10 C11 C12 C13 -1.2(6) . . . . ?
C11 C12 C13 C14 1.7(6) . . . . ?
C10 N3 C14 C13 0.0(6) . . . . ?
Ni1 N3 C14 C13 -179.4(3) . . . . ?
C12 C13 C14 N3 -1.2(6) . . . . ?
C2 N4 C15 C20 127.1(5) . . . . ?
C22 N4 C15 C20 -31.6(7) . . . . ?
C2 N4 C15 C16 -50.3(6) . . . . ?
C22 N4 C15 C16 151.0(4) . . . . ?
C20 C15 C16 C17 -0.4(8) . . . . ?
N4 C15 C16 C17 177.1(5) . . . . ?
C15 C16 C17 C18 0.4(8) . . . . ?
C16 C17 C18 C19 -0.1(8) . . . . ?
C16 C17 C18 C21 -178.7(5) . . . . ?
C17 C18 C19 C20 -0.3(8) . . . . ?
C21 C18 C19 C20 178.3(5) . . . . ?
C16 C15 C20 C19 0.1(8) . . . . ?
N4 C15 C20 C19 -177.3(5) . . . . ?
C18 C19 C20 C15 0.3(8) . . . . ?
C2 N4 C22 C27 -22.6(6) . . . . ?
C15 N4 C22 C27 135.8(4) . . . . ?
C2 N4 C22 C23 154.5(4) . . . . ?
C15 N4 C22 C23 -47.1(6) . . . . ?
C27 C22 C23 C24 0.5(7) . . . . ?
N4 C22 C23 C24 -176.7(4) . . . . ?
C22 C23 C24 C25 -0.5(7) . . . . ?
C23 C24 C25 C26 0.8(7) . . . . ?
C23 C24 C25 C28 179.3(4) . . . . ?
C24 C25 C26 C27 -1.2(7) . . . . ?
C28 C25 C26 C27 -179.6(4) . . . . ?
C23 C22 C27 C26 -0.9(6) . . . . ?
N4 C22 C27 C26 176.3(4) . . . . ?
C25 C26 C27 C22 1.2(6) . . . . ?

_refine_diff_density_max         1.420
_refine_diff_density_min         -0.839
_refine_diff_density_rms         0.116

_shelx_res_file                  
;

    0613.res created by SHELXL-2014/7

TITL xcalibur
REM  Yadorkari-X generated
CELL 0.71073 15.9050 8.6642 20.5670 90.0000 107.5280 90.0000
ZERR 4.0 0.0011 0.0004 0.0009 0.0000 0.0060 0.0000
LATT 1
SYMM 1/2-X, 1/2+Y, 1/2-Z
REM  SPGR P21/n monoclinic
SFAC C H N S Cl Ni
UNIT 112 96 16 4 8 4
SIZE 0.17 0.11 0.11
L.S. 10
FMAP 2
PLAN -25
ACTA
CONF
LIST 4
MERG 2
OMIT -10.000000 55.000000

WGHT    0.099700    0.905000
FVAR       0.78729
NI1   6    0.428559    0.033352    0.914843    11.00000    0.04159    0.03010 =
         0.02353   -0.00170    0.01102   -0.00328
CL1   5    0.423283    0.079615    1.026787    11.00000    0.04473    0.04144 =
         0.02703   -0.00307    0.01239    0.00162
CL2   5    0.287081    0.131839    0.862745    11.00000    0.04488    0.04003 =
         0.04305    0.00145    0.00559    0.00086
N1    3    0.447082   -0.013995    0.826495    11.00000    0.04512    0.03269 =
         0.02260   -0.00360    0.00975   -0.00430
N2    3    0.376303   -0.197317    0.892892    11.00000    0.03615    0.03063 =
         0.02731   -0.00171    0.00710   -0.00116
N3    3    0.492397    0.240345    0.889620    11.00000    0.03878    0.03572 =
         0.02742   -0.00068    0.00854    0.00092
S1    4    0.452229   -0.167563    0.724109    11.00000    0.06760    0.03909 =
         0.03004   -0.00476    0.02092   -0.00045
N4    3    0.540073    0.076988    0.690560    11.00000    0.05995    0.04421 =
         0.03964    0.00313    0.02681    0.00621
C1    1    0.423110   -0.145787    0.797479    11.00000    0.04614    0.03605 =
         0.02467   -0.00101    0.00800    0.00272
C2    1    0.502201    0.016236    0.737577    11.00000    0.04971    0.04340 =
         0.02909    0.00294    0.01778    0.00353
C3    1    0.490631    0.081890    0.795263    11.00000    0.04126    0.04198 =
         0.02245    0.00298    0.00912   -0.00061
C4    1    0.335498   -0.283709    0.928093    11.00000    0.04267    0.03486 =
         0.03646    0.00368    0.01008    0.00033
AFIX  43
H4    2    0.333230   -0.246355    0.969923    11.00000   -1.20000
AFIX   0
C5    1    0.296201   -0.425747    0.906338    11.00000    0.04509    0.03586 =
         0.03827    0.00431    0.00955    0.00172
C6    1    0.299623   -0.478020    0.843096    11.00000    0.05304    0.03212 =
         0.04153   -0.00039    0.00588   -0.00885
AFIX  43
H6    2    0.274432   -0.572478    0.826450    11.00000   -1.20000
AFIX   0
C7    1    0.339776   -0.391428    0.805269    11.00000    0.05306    0.03033 =
         0.03390   -0.00514    0.00149   -0.00273
AFIX  43
H7    2    0.341411   -0.425502    0.762787    11.00000   -1.20000
AFIX   0
C8    1    0.377760   -0.252657    0.831393    11.00000    0.03695    0.03285 =
         0.02717   -0.00078    0.00455    0.00196
C9    1    0.253939   -0.515826    0.949637    11.00000    0.06284    0.04185 =
         0.05678    0.00258    0.02149   -0.00931
AFIX 137
H9    2    0.192140   -0.527060    0.926324    11.00000   -1.50000
H9A   2    0.261630   -0.462558    0.991962    11.00000   -1.50000
H9B   2    0.280782   -0.615969    0.958557    11.00000   -1.50000
AFIX   0
C10   1    0.515272    0.229549    0.830733    11.00000    0.03606    0.03696 =
         0.02876    0.00241    0.00782   -0.00157
C11   1    0.555882    0.350316    0.808376    11.00000    0.04871    0.04601 =
         0.03891    0.00418    0.01279   -0.00515
AFIX  43
H11   2    0.571024    0.341488    0.768243    11.00000   -1.20000
AFIX   0
C12   1    0.573831    0.484800    0.846378    11.00000    0.05970    0.03462 =
         0.05002    0.00792    0.01558   -0.00774
AFIX  43
H12   2    0.602189    0.566647    0.832525    11.00000   -1.20000
AFIX   0
C13   1    0.549297    0.496052    0.904782    11.00000    0.05558    0.03756 =
         0.04763   -0.00425    0.01205   -0.00130
AFIX  43
H13   2    0.559230    0.586272    0.930473    11.00000   -1.20000
AFIX   0
C14   1    0.509509    0.370104    0.924436    11.00000    0.04744    0.03751 =
         0.03408   -0.00566    0.00957    0.00416
AFIX  43
H14   2    0.493963    0.377380    0.964449    11.00000   -1.20000
AFIX   0
C15   1    0.592837   -0.024533    0.663774    11.00000    0.04820    0.05087 =
         0.03481   -0.00344    0.01976    0.00264
C16   1    0.658733   -0.111598    0.708660    11.00000    0.05447    0.06496 =
         0.03560   -0.00335    0.01581    0.00869
AFIX  43
H16   2    0.669847   -0.099949    0.755446    11.00000   -1.20000
AFIX   0
C17   1    0.707375   -0.214566    0.684159    11.00000    0.04934    0.06344 =
         0.05462   -0.01064    0.01125    0.00896
AFIX  43
H17   2    0.750890   -0.272263    0.714890    11.00000   -1.20000
AFIX   0
C18   1    0.693481   -0.234845    0.615141    11.00000    0.04434    0.06618 =
         0.05082   -0.01052    0.02375   -0.00395
C19   1    0.627698   -0.146503    0.570669    11.00000    0.06324    0.07879 =
         0.03905   -0.01166    0.02810   -0.00119
AFIX  43
H19   2    0.617115   -0.157469    0.523905    11.00000   -1.20000
AFIX   0
C20   1    0.577735   -0.042743    0.594568    11.00000    0.05191    0.06746 =
         0.03567    0.00163    0.01772    0.00569
AFIX  43
H20   2    0.533968    0.014708    0.563948    11.00000   -1.20000
AFIX   0
C21   1    0.745816   -0.351093    0.587835    11.00000    0.06227    0.08392 =
         0.07809   -0.02833    0.02842    0.00491
AFIX 137
H21   2    0.798690   -0.303330    0.584225    11.00000   -1.50000
H21A  2    0.710874   -0.385959    0.543654    11.00000   -1.50000
H21B  2    0.760981   -0.437507    0.618356    11.00000   -1.50000
AFIX   0
C22   1    0.503228    0.213796    0.653956    11.00000    0.06066    0.03874 =
         0.02866    0.00101    0.01857    0.00355
C23   1    0.555833    0.310658    0.628478    11.00000    0.05604    0.06000 =
         0.05006    0.01154    0.03100    0.00444
AFIX  43
H23   2    0.613963    0.283656    0.633202    11.00000   -1.20000
AFIX   0
C24   1    0.521702    0.446623    0.596244    11.00000    0.07053    0.05189 =
         0.05508    0.00832    0.03364   -0.00689
AFIX  43
H24   2    0.557424    0.510909    0.579717    11.00000   -1.20000
AFIX   0
C25   1    0.433995    0.489510    0.587984    11.00000    0.06513    0.04151 =
         0.03808    0.00127    0.02060    0.00327
C26   1    0.383005    0.392479    0.613879    11.00000    0.05333    0.04655 =
         0.04227    0.00116    0.01711    0.00308
AFIX  43
H26   2    0.325050    0.419690    0.609697    11.00000   -1.20000
AFIX   0
C27   1    0.416598    0.255375    0.645965    11.00000    0.04885    0.04496 =
         0.03852    0.00379    0.01791   -0.00472
AFIX  43
H27   2    0.380748    0.190836    0.662245    11.00000   -1.20000
AFIX   0
C28   1    0.397755    0.639928    0.553263    11.00000    0.09476    0.04058 =
         0.05820    0.00066    0.03092    0.00759
AFIX 137
H28   2    0.344447    0.665816    0.563531    11.00000   -1.50000
H28A  2    0.385419    0.628892    0.504845    11.00000   -1.50000
H28B  2    0.440420    0.720441    0.569400    11.00000   -1.50000

AFIX   0
HKLF 4 1 1 0 0 0 1 0 0 0 1

REM  xcalibur
REM R1 =  0.0648 for    4449 Fo > 4sig(Fo)  and  0.0891 for all    6205 data
REM    328 parameters refined using      0 restraints

END

WGHT      0.0997      0.9050

REM Highest difference peak  1.420,  deepest hole -0.839,  1-sigma level  0.116
Q1    1   0.3438  0.1909  0.1346  11.00000  0.05    1.42
Q2    1   0.2775  0.2415  0.1078  11.00000  0.05    1.25
Q3    1   0.5006 -0.0704  0.9501  11.00000  0.05    0.68
Q4    1   0.3633  0.1107  0.8828  11.00000  0.05    0.65
Q5    1   0.4233 -0.1232  0.9172  11.00000  0.05    0.53
Q6    1   0.5034  0.0091  0.9396  11.00000  0.05    0.52
Q7    1   0.4843  0.1285  0.9460  11.00000  0.05    0.49
Q8    1   0.4945 -0.1630  0.9297  11.00000  0.05    0.48
Q9    1   0.3589 -0.0362  1.0130  11.00000  0.05    0.43
Q10   1   0.3716 -0.0636  0.8829  11.00000  0.05    0.42
Q11   1   0.2860 -0.0637  0.8560  11.00000  0.05    0.41
Q12   1   0.4280  0.2180  0.9122  11.00000  0.05    0.39
Q13   1   0.3538 -0.3077  0.9384  11.00000  0.05    0.38
Q14   1   0.5688  0.1247  0.9681  11.00000  0.05    0.37
Q15   1   0.4571  0.3743  0.9606  11.00000  0.05    0.36
Q16   1   0.2622  0.2208  0.8143  11.00000  0.05    0.36
Q17   1   0.3654  0.2733  1.0231  11.00000  0.05    0.35
Q18   1   0.5404  0.1555  0.6879  11.00000  0.05    0.35
Q19   1   0.4112  0.1157  0.8820  11.00000  0.05    0.35
Q20   1   0.3795  0.6219  0.5533  11.00000  0.05    0.35
Q21   1   0.3981  0.0303  0.9607  11.00000  0.05    0.34
Q22   1   0.3196  0.5929  0.5269  11.00000  0.05    0.34
Q23   1   0.3639  0.1294  1.0023  11.00000  0.05    0.33
Q24   1   0.5141 -0.0720  0.7600  11.00000  0.05    0.33
Q25   1   0.6686 -0.2305  0.5966  11.00000  0.05    0.33
;
_shelx_res_checksum              35098
